# Supplementary material for: Evaluation of protein pattern changes in roots and leaves of Zea mays plants in response to nitrate availability by two-dimensional gel electrophoresis analysis
Source: BMC Plant Biol. 2009 Aug 23;9:113. doi: 10.1186/1471-2229-9-113 (PMC2744680; doi:10.1186/1471-2229-9-113)
Supplement: Additional file 3 — Data on protein identification by LC-ESI-MS/MS and bioinformatic analysis. Table shows the sequence of the peptides identified by MS/MS and the statistical information related to peptides, proteins and alignment analyses [file 1471-2229-9-113-S3.xls]

## Sheet: mass spectrometry data
Org./ Spot ID	Protein A.N.	Species	DB	n. pep.	aa cov. (%)	Sf (pro)	FASTS (E) value	Hom. Protein A.N.	EST A. N.	Peptide	MH+	z	Sf (pep)	Xcorr	ΔCn	Sp
R/ 53	BAA28170.1	Zea mays	NRm	6	9.1	5.43				K.GDPGIAAVYDK.L	1106.21	2	0.80852	2.09216	0.523524	382.562
										R.GGGPTHLAILSQPPDTIHGSLR.V	2225.49	3	0.929611	3.94572	0.599476	987.978
										R.IRDPSFQVSPQPPLSK.E	1797.05	2	0.972712	4.75831	0.762068	1109.05
										R.IRDPSFQVSPQPPLSK.E	1797.05	3	0.915445	3.28988	0.550255	1046.13
										K.LVEYDALLVDR.F	1306.49	2	0.95911	3.21149	0.560572	1406.78
										K.NQTVDLVFTAHPTQSVR.R	1914.11	3	0.80644	3.08281	0.641523	364.44
										K.NQTVDLVFTAHPTQSVR.R	1914.11	2	0.942489	3.69569	0.727314	800.053
										K.NQTVDLVFTAHPTQSVR.R	1914.11	2	0.9055	2.87636	0.745545	589.267
										R.TPPTPQDEMR.A	1172.29	2	0.822416	2.72563	0.14121	688.449
	P69319.1	Zea mays	NRm	1	11.8	0.93				R.TLADYNIQK.E	1066.19	2	0.93	2.975	0.565	571.4
R/ 171	AAL40137.1	Zea mays	NRm	9	14.1	8.30474				K.ALHGGNFQGTPIGVSMDNAR.L	2043.25	2	0.967742	4.18743	0.795116	1175.77
										K.DGPALQVELLR.H	1211.39	2	0.949944	3.85118	0.427176	1129.25
										R.EVNSVNDNPVIDVHR.G	1707.83	2	0.97776	4.28454	0.705123	1932.87
										R.INTLLQGYSGIR.F	1335.53	2	0.953208	3.10553	0.688452	976.483
										R.KVDAAEAFK.I	979.112	2	0.919662	2.77997	0.447722	904.902
										R.KVDAAEAFK.I	979.112	2	0.819198	2.09919	0.423771	556.966
										K.KVNELDPLLKPK.Q	1394.68	3	0.931925	3.93311	0.361665	1183.36
										K.VFVGISQGK.L	935.102	2	0.883898	2.7076	0.293874	836.728
										R.VGQVAAVASAK.D	1001.16	2	0.971661	4.01845	0.572229	1655.72
										K.VNELDPLLKPK.Q	1266.51	2	0.849406	2.46675	0.494428	592.412
R/ 172	AAL40137.1	Zea mays	NRm	9	14.4		7.6e-85			K.DASGVAVELDEEARPR.V	1714.82	2	0.856957	2.73139	0.484419	607.862
										K.DGPALQVELLR.H	1211.39	2	0.936751	3.42985	0.403875	1063.1
										R.EVNSVNDNPVIDVHR.G	1707.83	2	0.972374	4.05654	0.687531	1523.86
										R.EVNSVNDNPVIDVHR.G	1707.83	2	0.840758	2.3294	0.635583	629.084
										R.FEILEAITK.L	1064.26	2	0.883262	2.58919	0.218191	839.403
										R.HLEENIK.A	882.984	2	0.867912	2.31453	0.236495	747.119
										K.TAEAIDILK.L	974.133	2	0.885114	2.47847	0.432175	648.159
										R.TSPQWLGPQIEVIR.A	1624.87	2	0.953455	3.94016	0.591958	819.415
										R.TSPQWLGPQIEVIR.A	1624.87	2	0.858393	2.51546	0.581159	415.911
										K.VFVGISQGK.L	935.102	2	0.872121	2.41072	0.341814	782.414
			EST						BE050726.1	-.AVLVDHALSSGDAER.-	1540.66	2	0.928224	3.67349	0.42095	1212.97
										-.AVLVDHALSSGDAER.-	1540.66	2	0.94122	3.64971	0.422114	1429.44
R/ 216	P30792.1	Zea mays	NRm	5	10.7	4.68254				R.GWDAQVLGEAPYK.F	1434.58	2	0.975573	4.21353	0.530355	2049.8
										R.GWDAQVLGEAPYK.F	1434.58	2	0.91892	3.11497	0.577871	783.04
										K.IYDGDGFNYIK.E	1305.42	2	0.951759	3.85207	0.420073	884.538
										K.LVDQALASGK.I	1002.15	2	0.958086	3.4925	0.667654	770.018
										K.LVDQALASGK.I	1002.15	2	0.954713	3.46979	0.595424	810.455
										R.YAGM*LQYDGELKLPSR.Y	1858.1	3	0.941674	3.81209	0.590227	1058.24
										R.YLVSPPEIDR.T	1189.34	2	0.855447	2.5872	0.343413	710.391
R/ 231	AAL99745.1	Zea mays	NRm	3	7.4		8.1e-41			R.DPVPFFLTPR.S	1189.39	2	0.938847	2.83496	0.632887	704.813
										R.IFVPEGQPLESEPNEPLR.V	2052.27	2	0.96145	4.26408	0.71151	768.296
			NR					AAA68290.1		K.LIACCNELNAGYAADGYAR.A	2103.32	2	0.903441	4.62217	0.242354	1723.78
R/ 268	ACG29734.1	Zea mays	NRm	4	9		6.3e-46			R.AVGLTSLQSGM*DNVR.N	1564.74	2	0.954166	3.80091	0.699298	950.008
										R.LKLPNGVTTSEQTR.Y	1544.74	2	0.828388	2.44832	0.547317	467.61
										R.VGSDSHLADVYR.K	1319.41	2	0.967385	3.71873	0.60232	1524.89
			EST						CO518490.1	-.LTVEQNVVLPNVSNR.-	1682.9	2	0.887929	3.1002	0.296438	1089.5
R/ 390	NP_001061002.1	Oryza sativa	EST	3	8.4		4.3e-32		AW574464.1	-.DVADADALVSSLGSAK.-	1519.64	2	0.97918	4.96397	0.461735	2551.34
									BG833209.1	-.VGGIEVDSLFR.-	1192.35	2	0.949065	3.57668	0.329431	1573.65
									AW244949.1	-.EYVIVGGGNAAGYAAR.-	1568.72	2	0.779014	2.4439	0.271423	923.681
R/ 392	EAZ18378.1	Oryza sativa	EST	8	21.3		3e-86		W21760.1	-.LPANLIQAQR.-	1124.32	2	0.95698	3.63191	0.280522	1759.98
										-.LPANLIQAQR.-	1124.32	2	0.960505	4.14461	0.274989	1611.99
									AI444732.2	-.NPELANLIVDR.-	1254.42	2	0.95134	3.48517	0.286573	1785.73
									CO528442.1	-.GVLYLGMGVSGGEEGAR.-	1652.85	2	0.944847	3.05817	0.318444	2009.66
									BM428788.1	-.YLSGLKDQR.-	1080.22	2	0.83282	2.64457	0.154876	960.53
										-.VAAAGVLEEEGMPAGLLETVNVDKK.-	2541.9	3	0.84157	3.63716	0.413544	642.175
									BE051500.1	-.GFPISVYNR.-	1053.2	2	0.828489	2.65053	0.346157	493.459
									AI467738.1	-.DLFGAHTYER.-	1209.29	2	0.815622	2.02345	0.379734	776.991
									EE289339.2	-.NGPSLMPGGSADAYANLR.-	1791.97	2	0.760799	3.10526	0.254658	477.937
R/ 483	P25462.1	Zea mays	NRm	4	14	3.84267				R.AAQIFSDPK.V	977.096	2	0.969872	3.71008	0.666645	1239.79
					(a)					R.HDLHISAYGEGNER.R	1598.66	3	0.979654	4.94613	0.640293	2360.49
										R.LEQLLNMDTTPYTDK.V	1782.99	2	0.961908	4.34663	0.686026	909.42
										R.LEQLLNMDTTPYTDK.V	1782.99	2	0.953968	3.16111	0.704586	1172.88
										R.TISKPVEDPSELPK.W	1540.74	2	0.931241	3.50271	0.567613	666.728
R/ 538	P38559.1	Zea mays	NRm	3	11.2	2.62626				R.DVVDAHYK.A	947.027	2	0.865396	2.2404	0.488394	569.822
										K.GDWNGAGAHTNYSTK.S	1579.61	2	0.913474	2.87656	0.554531	1013.73
										R.ITEMAGIVLSLDPKPIK.G	1826.23	3	0.847394	3.33266	0.547779	450.62
R/ 707	BAA06876.1	Oryza sativa	EST	2	7.1		8.7e-34		CD960090.1	-.HADEGEGGEIVFGGMDSSHYK.-	2223.32	3	0.97512	5.81409	0.375841	2192.3
									AI795542.1	-.NYMNAQYFGEIGVGSPQQK.-	2132.34	2	0.957805	4.60836	0.467592	1257.29
R/ 774	Q01526.1	Zea mays	NRm	2	9.6	1.86976				K.AAQDIALAELAPTHPIR.L	1788.04	3	0.9658	4.65615	0.68575	1391.94
										R.NLLSVAYK.N	908.077	2	0.903965	2.68289	0.338366	648.399
R/ 960	AAZ98790.1	Zea mays	NRm	2	10.5	1.86309				R.AGVADAHFEVVK.T	1243.39	3	0.916875	3.59445	0.501906	883.26
										K.TALLDTIR.D	903.058	2	0.946218	2.44921	0.482749	1357.96
R/ 1160	AAL40137.1	Zea mays	NRm	9	15.9	8.3426				R.EVNSVNDNPVIDVHR.G	1707.83	3	0.818318	3.18925	0.477207	544.255
										R.EVNSVNDNPVIDVHR.G	1707.83	2	0.969003	4.21492	0.74569	1201.23
										R.FEILEAITK.L	1064.26	2	0.886606	2.69524	0.190629	884.364
										R.HLNAGIFGTGSDGHTLPSEVTR.A	2267.44	2	0.981911	5.4259	0.700075	1970.96
										R.HLNAGIFGTGSDGHTLPSEVTR.A	2267.44	3	0.942082	3.93653	0.673244	1120.3
										R.INTLLQGYSGIR.F	1335.53	2	0.95873	3.77459	0.629844	1051.12
										R.INTLLQGYSGIR.F	1335.53	2	0.961337	3.67328	0.514857	1271.81
										R.KVDAAEAFK.I	979.112	2	0.905208	2.60046	0.466975	741.937
										R.PNAQAVTVDGR.K	1128.22	2	0.964214	3.46573	0.580072	1530.62
										R.TSPQWLGPQIEVIR.A	1624.87	2	0.95741	3.63459	0.652296	1033.57
										R.TSPQWLGPQIEVIR.A	1624.87	2	0.945295	2.66297	0.699379	997.305
										K.VFVGISQGK.L	935.102	2	0.946899	3.11895	0.446658	999.045
										R.VGQVAAVASAK.D	1001.16	2	0.972636	3.77168	0.647615	1711.47
R/ 1162	NP_196815.2	Arabidopsis thaliana	NR	4	8		2.3e-37			R.GPVGAHYLAAK.H	1084.25	2	0.883068	3.32311	0.315478	1252.97
										R.LLLDAIEGER.R	1129.29	2	0.910267	3.60471	0.157123	1449.16
								CAL44728.1		R.GPVGAHYLAAK.H	1084.25	2	0.883068	3.32311	0.315478	1252.97
										R.LLLDAIEGER.R	1129.29	2	0.910267	3.60471	0.157123	1449.16
										R.SNLNLHYAAR.Y	1159.28	2	0.921635	3.98883	0.232877	1360.78
								CAA59011.1		R.GPVGAHYLAAK.H	1084.25	2	0.883068	3.32311	0.315478	1252.97
										R.LLLDAIEGER.R	1129.29	2	0.910267	3.60471	0.157123	1449.16
										-.QSQSTVSITVVGASGDLAK.K	1849.03	2	0.840462	3.74284	0.303271	1166.15
L/ 134	P04711.2	Zea mays	NRm	9	13.5	8.15986				K.EFADENKPAGLVK.L	1418.58	2	0.858176	2.98274	0.47828	533.66
										R.GGGPTHLAILSQPPDTINGSIR.V	2202.46	2	0.844414	2.89943	0.634028	433.541
										K.KGGFADEGSATTESDIEETLKR.L	2342.46	3	0.946311	4.48126	0.518554	1252.94
										R.LSAAWQLYR.A	1108.27	2	0.967975	3.43452	0.610582	1532.44
										K.NQTVDLVFTAHPTQSAR.R	1886.06	2	0.931928	3.72589	0.681673	641.794
										R.QPLPVVPLFER.L	1295.55	2	0.88869	2.49315	0.607674	511.849
										R.RPGGGITTLR.A	1028.19	2	0.792878	2.56496	0.341609	558.662
										K.SPEEVFEALK.N	1149.28	2	0.962616	3.33914	0.485767	1662.6
										K.VSEDDKLIEYDALLVDR.F	1994.19	2	0.966875	4.16174	0.689793	1284.38
L/ 138	P04711.2	Zea mays	NRm	9	14.3	8.07276				R.AIPWIFSWTQTR.F	1506.73	2	0.894229	2.64893	0.507235	541.98
										R.AIPWIFSWTQTR.F	1506.73	2	0.894407	3.04877	0.359671	638.54
										K.DITDDDKQELDEALQR.E	1904.97	2	0.93022	3.50897	0.583266	756.908
										K.EFADENKPAGLVK.L	1418.58	2	0.85156	3.17892	0.486539	478.793
										K.GGFADEGSATTESDIEETLKR.L	2214.29	3	0.84135	3.2768	0.502031	584.867
										R.GGGPTHLAILSQPPDTINGSIR.V	2202.46	2	0.969978	4.56245	0.729487	1084.38
										R.GGGPTHLAILSQPPDTINGSIR.V	2202.46	2	0.967092	5.11785	0.646343	932.043
										R.LSAAWQLYR.A	1108.27	2	0.974915	4.01282	0.566751	1755.31
										R.LVSEVGKSPEEVFEALK.N	1862.11	3	0.917256	3.72648	0.527444	869.22
										K.NQTVDLVFTAHPTQSAR.R	1886.06	3	0.909846	3.35567	0.529375	1023.95
										K.NQTVDLVFTAHPTQSAR.R	1886.06	2	0.967497	4.60669	0.629873	1211.88
										R.YGMSYIHETVWK.G	1514.73	3	0.786111	2.6281	0.511918	519.806
L/ 219	ABC59693.1	Zea mays	NRm	8	9.7	7.42				R.AFTHGPDATDAWLWK.L	1716.88	2	0.959637	3.66165	0.658769	1113.3
										R.ELQDATLYASR.T	1267.37	2	0.949386	3.57283	0.607364	973.165
										K.LDPEVYGPAESAITK.E	1590.76	2	0.908639	2.78239	0.669364	624.079
										K.LDPEVYGPAESAITK.E	1590.76	2	0.880757	2.999	0.67034	501.746
										K.LVEDTTDHVLR.F	1298.43	2	0.943863	3.27887	0.496206	1093.97
										K.LVEDTTDHVLR.F	1298.43	2	0.946633	3.13168	0.523328	1206.79
										K.QLTFGATTLR.S	1108.27	2	0.889064	2.29984	0.390167	784.471
										K.SKLDPEVYGPAESAITK.E	1806.01	2	0.797037	2.78949	0.480867	479.203
										K.SKLDPEVYGPAESAITK.E	1806.01	2	0.86302	2.53931	0.686184	517.144
										K.TLLLELVSSELDAK.S	1531.77	2	0.954911	3.79723	0.632853	1012.84
										R.YTM*EINALAR.E	1198.37	2	0.955975	2.80085	0.689748	1159.4
L/ 254	AAL73979.1	Sorghum bicolor	EST	6	10.8		3e-73		AI438588.2	-.YGAGIGPGVYDIHSPR.-	1659.83	3	0.754754	3.65744	0.377829	455.777
										-.YGAGIGPGVYDIHSPR.-	1659.83	2	0.898755	3.73311	0.423106	753.568
										-.YTEVKPALTNM*VSATK.-	1770.04	3	0.896322	3.77617	0.401527	881.119
									BQ740245.1	-.DEVYFAANAAAQASR.-	1584.67	2	0.981762	4.70883	0.43736	3057.73
									EC900393.2	-.AAGASWIQLDEPTLVK.-	1699.93	2	0.936219	3.98064	0.383386	1226.26
									AI881388.1	-.YLFAGVVDGR.-	1097.25	2	0.913665	2.91645	0.293235	1285.74
									AA661438.1	-.IPSTEEIADRVEK.-	1487.64	2	0.740799	2.43711	0.280044	830.903
L/ 313	AAL40137.1	Zea mays	NRm	8	14.7	7.54716				K.ALHGGNFQGTPIGVSMDNAR.L	2043.25	3	0.951751	4.5184	0.616319	1089.91
										K.DGPALQVELLR.H	1211.39	2	0.953299	3.60982	0.369621	1409.72
										R.EVNSVNDNPVIDVHR.G	1707.83	2	0.968878	4.46882	0.604069	1274.63
										R.INTLLQGYSGIR.F	1335.53	2	0.949711	3.4373	0.564078	1066.9
										R.KVDAAEAFK.I	979.112	2	0.890656	2.65969	0.499997	637.558
										R.VGQVAAVASAK.D	1001.16	2	0.962335	3.39197	0.529493	1503.25
										K.VLTMNPSGELSSAR.F	1462.65	2	0.92699	3.50405	0.613717	618.845
										K.VNELDPLLKPK.Q	1266.51	2	0.943543	3.29354	0.568949	911.53
L/ 462	NP_001056601	Oryza sativa	NR	6	12		2.8e-63			K.LADLVGVTLGPK.G	1183.42	2	0.905206	3.48313	0.294805	1432.11
										K.VVAAGANPVQITR.G	1296.5	2	0.944312	4.24911	0.294141	1728.72
										K.VVAAGANPVQITR.G	1296.5	2	0.723907	2.7028	0.140809	1104.62
			NRm					AAT90346.1		R.GYISPYFVTDSEK.M	1506.64	2	0.95876	3.4699	0.589472	1105.3
										K.LRVEDALNATK.A	1230.4	2	0.96394	3.57668	0.640983	1254.88
										K.VDAIKDTLENDEQK.V	1618.72	2	0.953003	3.76457	0.531492	1063.11
										K.VDAIKDTLENDEQK.V	1618.72	2	0.956633	3.5942	0.564413	1240.06
			EST						BE050225.1	-.IVNDGVTVAR.-	1044.19	2	0.84502	2.83621	0.270678	813.838
L/ 467	AAP44754.1	Oryza sativa	NR	4	8.6		1.8e-39			R.HENLVQAGVIDPAK.V	1491.67	2	0.901201	3.36106	0.430048	1295.17
			EST						BI398540.1	-.LAAAVGVTLGPR.-	1125.35	2	0.938161	3.53815	0.284777	1458.49
										-.LGM*LSITSGANPVSVK.-	1590.87	2	0.746697	2.75332	0.222154	785.926
									BM498569.1	-.GYISPQFVTNLEK.-	1496.69	2	0.970994	4.67658	0.456017	1572.07
L/ 500	P05022.1	Zea mays	NRm	7	18.5	6.17992				K.DTKPQFQEIISSSK.T	1608.77	2	0.720356	2.3055	0.455844	334.282
										R.GYLDSLEIEQVKK.F	1522.72	2	0.867191	3.047	0.360633	807.322
										R.HTLIIYDDLSK.Q	1318.5	2	0.977595	4.24266	0.733243	1524.09
										R.IAQIPVSEAYLGR.V	1417.64	2	0.894203	2.99231	0.642094	374.023
										R.IAQIPVSEAYLGR.V	1417.64	2	0.915693	2.99735	0.625404	439.403
										R.LIESPAPGIISR.R	1253.47	2	0.94334	3.29127	0.592934	918.377
										R.LIESPAPGIISR.R	1253.47	2	0.939777	3.28679	0.65658	812.921
										K.QSQSNPLPVEEQVATIYTGTR.G	2319.51	2	0.834689	2.82635	0.462137	695.247
										R.VVQVGDGIAR.I	1014.16	2	0.946109	3.19794	0.60942	961.02
L/ 650	AAC27703.1	Zea mays	NRm	2	5.2	1.88727				R.DYFGAHTYER.V	1259.31	2	0.907363	2.84197	0.596525	673.883
										K.IFQGDYYSTGSPVDK.A	1677.79	2	0.979904	4.58765	0.668732	1986.75
L/ 999	Q41738.1	Zea mays	NRm	3	14.4	2.73355				K.ALDM*NTAEDEIVR.L	1493.62	2	0.973016	3.71165	0.502858	2045.6
										K.ALGRPNAVDGTMSPPLR.E	1753.02	3	0.928272	3.62016	0.572848	1168.04
										R.MGPTFGAM*M*ISGQK.A	1488.77	2	0.832259	2.34127	0.444153	812.108
L/ 1065	NP_001063777.1	Oryza sativa	EST	3	10.8		8.3e-26		BG317060.1	-.IEVSAQNVWIGK.-	1344.54	2	0.973135	4.13557	0.412403	2283.17
									AI948169.1	-.APDFATIINSVTAK.-	1448.65	2	0.958673	4.27728	0.416992	1452.93
									BQ047952.1	-.HIIGENDEFIGK.-	1372.51	2	0.867791	3.18549	0.323143	645.36
L/ 1094	BAB11740.1	Triticum aestivum	EST	2	9.3		9.1e-15		CD058846.1	-.VAAAAELTVEER.-	1259.39	2	0.917061	3.19449	0.331705	1319.45
									BM078534.1	-.DAADSTLAAYQAAQDIAVK.-	1923.07	2	0.811645	2.46244	0.299644	1014.04
L/ 1244	Q00434.1	Triticum aestivum	EST	2	8.1		2.9e-15		AI601004.1	-.QYYSITVLTR.-	1244.42	2	0.705813	2.33506	0.22516	539.764
			NR					ABK21284.1		R.HQLITATVSDGK.L	1270.42	2	0.841421	3.32568	0.28583	908.167
L/ 1612	BAA08564	Oryza sativa	EST	2	7.9		4e-13		CF649182.1	-.ASTEYIAYSGDGFK.-	1509.6	2	0.934376	3.62045	0.344393	1335.28
										-.ASTEYIAYSGDGFK.-	1509.6	2	0.95561	4.35259	0.422874	1322.74
									AI977828.1	-.HQLIAATVSDGK.-	1240.39	2	0.919353	3.18907	0.187408	1460.59
